# Supplementary material for: Fatty Acids and a High-Fat Diet Induce Epithelial–Mesenchymal Transition by Activating TGFβ and β-Catenin in Liver Cells
Source: Int J Mol Sci. 2021 Jan 28;22(3):1272. doi: 10.3390/ijms22031272 (PMC7865431; doi:10.3390/ijms22031272)
Supplement: Supplementary file 1 [file ijms-22-01272-s001.zip]

Archive with 3 entries (2 files):
- ijms-1075374-SI/
- ijms-1075374-SI/Supplementary Figure 1.pdf
- ijms-1075374-SI/Supplementary Table 1 and 2.docx
